# Supplementary material for: Detection of Coronaviruses in Bats in Lebanon during 2020
Source: Pathogens. 2023 Jun 26;12(7):876. doi: 10.3390/pathogens12070876 (PMC10383746; doi:10.3390/pathogens12070876)
Supplement: Supplementary file 1 [file pathogens-12-00876-s001.zip]

Archive with 1 entries (1 files):
- pathogens-2441765-supplementary.pdf
